# Supplementary material for: Weevil endosymbiont dynamics is associated with a clamping of immunity
Source: BMC Genomics. 2015 Oct 19;16:819. doi: 10.1186/s12864-015-2048-5 (PMC4617454; doi:10.1186/s12864-015-2048-5)
Supplement: Additional file 1: — Primers used in RT-qPCR experiments. (XLSX 11 kb) [file 12864_2015_2048_MOESM1_ESM.xlsx]

## Sheet: Feuil1
qRT-PCR primers	Sequence (5’-3’)	T°C (4GC+2AT°)
5-ATG4	TCCAGCGACATCACAGCTAC	62
3-ATG4	CTTCGCTTCCTACATAGCCG	62
5-ATG6	TTGACCAGTATGTGCCTCCA	58
3-ATG6	TGTGCATTCATCGCAAAGAG	58
5-Caspase like 1	CCAATTTTGCCGCTCAAGAAGA	58
3-Caspase like 1	GTTCCGTGACGTACCGTTTT	60
5-Catalase1	GCCCATTGCTGTCAGATTTT	58
3-Catalase1	TCACCGGATTTCTTTTGAGG	58
5-Catalase2	TATGGGACTTGGTAGGAAACAA	58
3-Catalase2	TCTGTAGCCATTCGGGATTC	60
5-Cecropin	GTCCTGTTAGTTGTGGCAGTA	62
3-Cecropin	TTATCTTCCAGGCACCAATCC	62
5-Chitinase	GGTTTCTGGGGTTACAACGA	60
3-Chitinase	CTGTTTCCAATGACCAAAGCA	58
5-Coleoptericin A	GAATAGATACAACGGGGGTCA	62
3-Coleoptericin A	CTACCATCTGACACTTCCTC	60
5-Coleoptericin B	CAGTTACATTTCGCCCCCTA	60
3-Coleoptericin B	GGCTGCTGGGTCCTCTAATA	62
5-c-type lysozyme	GCGGGGAAAAAAAGTGGCGTA	62
3-c-type lysozyme	CCATCGGGATTGTGGTTTTTAG	62
5-Ecsit	ATTGGATGCCAAGGTTCAAG	58
3-Ecsit	GACCTTCCACAAAAATCGGA	58
5-ecdysone inducible gene L2	TGATCGATCGTACAGTGGGA	60
3-ecdysone inducible gene L2	GGTGAGCGCCTAAAATCTTG	60
5-Gapdh	AACTTTGCCGACAGCCTTGG	62
3-Gapdh	GCGCCCATGTATGTAGTTGG	62
5-IAP2	TGCGCTCCCAGAAGTCTATT	60
3-IAP2	GAATGGTTGTTGCAGTCGT	58
5-IAP3	TCATGACAAAGGGACAATGC	58
3-IAP3	TGAAAACCTTCGATTCCTGG	58
5-JH inductible protein	AAAATCATTCAAGATGCCCG	56
3-JH inductible protein	GCAATTTCCATGATGGGTTC	58
5-Ninjurin	CCAGACTGGGTCCAGATGAT	62
3-Ninjurin	AATCTGGAATGGTCTCACCG	60
5-Pirk	ATTTCGGAGTGGTCAAGGTG	60
3-Pirk	CTACCATCTGACACTTCCTC	62
5-RPL29	TGGCCAAGTCCAAGAATCACA	62
3-RPL29	TTCTTGGCGCTAGCTTGTCTT	62
5-Sarcotoxin	AGTCACAAAGGAACAATTTTGG	60
3-Sarcotoxin	AGAAGCCGTCACGTCCGTTC	64
5-Thaumatin-like	GTACAGCTGCAAACAAGCCA	60
3-Thaumatin-like	TGTGGTCGTCGTAAGCGTAG	62
5-Tyramine receptor	ACTACACCACCATCTTCGGC	62
3-Tyramine receptor	TTGTCCCACAACGGAGTACA	58
5-Wnt7	ATAAAGCCGGCAGGAAGATT	58
3-Wnt7	CCTGGCATTTAGGTAAATGG	58
5-Wnt11	GAAGATTGTGCAACGTGTCC	60
3-Wnt11	TAAGCACTCATGAACTTGCG	58
