# Supplementary material for: Weevil endosymbiont dynamics is associated with a clamping of immunity
Source: BMC Genomics. 2015 Oct 19;16:819. doi: 10.1186/s12864-015-2048-5 (PMC4617454; doi:10.1186/s12864-015-2048-5)
Supplement: Additional file 2: — Characteristics of sequences used in RT-qPCR experiments. (XLS 38 kb) [file 12864_2015_2048_MOESM2_ESM.xls]

## Sheet: Feuil1
Characteristics of sequences used in study
Accesion number	Reference name	Size of sequence based on the longest ORF	First Blastx hit	Related species	Accession number	e-value	Query coverage	Max identity	Interproscan domains
FQ881177	ATG4	1113	ATG4B	Tribolium castaneum	XP_972923	4e-173	0.97	0.67	IPR005078
FQ872501	ATG6	640	beclin_1_like protein	Tribolium castaneum	EFA06871.1	3e-64	0.94	0.61	IPR007243
KR998316	Caspase like 1	1024	caspase-1	Bombyx mori	NP_001037050.1	6e-07	0.26	0.35	no data
KR998317	catalase1	1546	PREDICTED: catalase	Tribolium castaneum	XP_970103.1	0,0	0.94	0.73	IPR011614/IPR018028
KR998318	catalase2	307	catalase	Aedes aegypti	ABF18150.1	6e-42	0.95	0.65	IPR010582/IPR018028
FQ870561	cecropin	210	hypothetical antimicrobial peptide	Sitophilus zeamais	ABZ80668	2e-28	0.98	0.91	no data
KR998312	Chitinase	1486	chitinase	Holotrichia oblita	AID55216.1	8e-116	0.82	0.52	IPR029070
FQ880455	coleoptericin A	378	coleoptericin 1	Sitophilus zeamais	ABZ80661	1e-57	0.99	0.91	IPR009382
FQ861122	coleoptericin B	348	coleoptericin 2	Sitophilus zeamais	ABZ80667	2e-54	0.98	0.96	IPR009382
FQ878880	c-type lysozyme	441	c-type lysozyme	Sitophilus zeamais	ABZ80664	9e-78	0.99	0.97	IPR001916/IPR023346
FQ871672	Ecsit	1150	PREDICTED: evolutionarily conserved signaling intermediate in Toll pathway, mitochondrial isoform X1	Tribolium castaneum	XP_970998.1	3e-141	0.92	0.61	IPR010418/IPR029342
FQ868712	ecdysone inducible gene L2	633	ecdysone-inducible gene L2 isoform X2	Tribolium castaneum	XP_008194972.1	5e-68	0.89	0.5	IPR003599
FQ866942	gapdh	1003	glyceraldehyde-3-phosphate dehydrogenase	Spodoptera frugiperda	AGH14258.1	8e-174	0.99	0.88	IPR020829
FQ882813	IAP2	585	inhibitor of apoptosis 2	Tribolium castaneum	NP_001280519.1	3e-54	0.98	0.51	IPR001370
FQ876170	IAP3	366	inhibitor of apoptosis	Spodoptera littoralis	CAM96614	4e-14	0.72	0.55	IPR001370
KR998313	JH-inductible-protein	210	JH-inductible-protein	Galleria mellonella	AAK07569.1	7e-06	0.68	0.53	no data
KR998321	Ninjurin	919	PREDICTED: ninjurin-1-like	Musca domestica	XP_005181531.1	8e-47	0.58	0.55	IPR007007
KM034777	Pirk	552	poor Imd response upon knock-in, isoform A	Drosophila melanogaster	NP_611598.1	3e-08	0.47	0.35	no data
FQ879551	RPL29	223	ribosomal protein L29e	Curculio glandium	CAJ17405.1	5e-37	0.98	0.89	IPR002673
FQ882365	sarcotoxin	588	hypothetical antimicrobial peptide	Sitophilus zeamais	ABZ80663	3e-90	0.92	0.97	IPR005521
KR998319	Thaumatin-like	743	PREDICTED: pathogenesis-related protein 5	Tribolium castaneum	XP_975175.1	2e-112	0.97	0.66	IPR001938
KR998320	Tyramine receptor	1369	tyramine/octopamine receptor	Tribolium castaneum	NP_001164311.1	8e-172	0.87	0.66	IPR002002/IPR017452
KR998314	wnt7	268	PREDICTED: protein Wnt-7b	Tribolium castaneum	XP_008196351.1	4e-36	0.99	0.75	IPR005817
KR998315	wnt11	252	Protein Wnt-11	Zootermopsis nevadensis	KDR22144.1	5e-27	0.82	0.55	IPR005817
