# Supplementary material for: Weevil endosymbiont dynamics is associated with a clamping of immunity
Source: BMC Genomics. 2015 Oct 19;16:819. doi: 10.1186/s12864-015-2048-5 (PMC4617454; doi:10.1186/s12864-015-2048-5)
Supplement: Additional file 3: — Detailed statistical analysis of RT-qPCR results. (XLSX 26 kb) [file 12864_2015_2048_MOESM3_ESM.xlsx]

## Sheet: Feuil1
gene	factor	p-value
wnt7	symbiosis	5e-4	***
	time	0.70848
	interaction	0.01500	*
wnt11	symbiosis	2e-9	***
	time	6e-5	***
	interaction	0.36390
eigl2	symbiosis	0.07742
	time	1e-06	***
	interaction	0.38204
jhip	symbiosis	9e-5	***
	time	< 2e-16	***
	interaction	1e-14	***
atg4	symbiosis	0.01387	*
	time	3e-07	***
	interaction	0.44290
atg6	symbiosis	6e-13	***
	time	0.004608	**
	interaction	0.725613
iap2	symbiosis	5e-13	***
	time	0.001779	**
	interaction	0.004325	**
iap3	symbiosis	0.510134
	time	0.142197
	interaction	0.001858	**
pirk	symbiosis	0.03966	*
	time	2e-06	***
	interaction	0.00107	**
ecsit	symbiosis	< 2e-16	***
	time	< 2e-16	***
	interaction	< 2e-16	***
coleoptericin A	symbiosis	< 2e-16	***
	time	0.04327	*
	interaction	0.39119
coleoptericin B	symbiosis	0.004198	**
	time	0.929357
	interaction	0.609963
sarcotoxin	symbiosis	2e-14	***
	time	0.1616
	interaction	0.4765
cecropin	symbiosis	0.3337
	time	0.3622
	interaction	0.1373
thaumatin	symbiosis	< 2e-16	***
	time	< 2e-16	***
	interaction	< 2e-16	***
c-type lysozyme	symbiosis	0.8290
	time	0.0976
	interaction	0.2610
